# Supplementary material for: The role of irrigation in changing wheat yields and heat sensitivity in India
Source: Nat Commun. 2019 Sep 12;10:4144. doi: 10.1038/s41467-019-12183-9 (PMC6742628; doi:10.1038/s41467-019-12183-9)
Supplement: Supplementary file 3 — Source Data [file 41467_2019_12183_MOESM3_ESM.xlsx]

## Sheet: Figure 1a
year	Wheat yields (tons/ha)	Wheat irrigated area (% of wheat area)	Wheat area (% of crop area)
1970	1.32832	58.558	17.5821
1971	1.39396	58.1512	18.5774
1972	1.28906	61.8886	18.4729
1973	1.16492	61.7866	17.8272
1974	1.34128	66.3341	17.697
1975	1.40763	66.8179	19.2248
1976	1.41514	70.6315	19.6831
1977	1.5029	70.2699	19.9889
1978	1.59111	70.5165	21.477
1979	1.46311	72.5419	21.9118
1980	1.65487	73.4408	21.9379
1981	1.72527	73.2136	21.8755
1982	1.87874	76.0649	23.0173
1983	1.87951	75.3423	24.0218
1984	1.9136	76.4711	23.3088
1985	2.08617	77.6636	22.7876
1986	1.96784	80.7339	22.6549
1987	2.04893	80.0585	24.3
1988	2.28808	80.9454	23.8798
1989	2.20361	79.1203	24.0723
1990	2.3317	83.3565	23.5685
1991	2.43891	85.8548	23.3962
1992	2.36791	85.9082	24.3751
1993	2.43419	86.6618	25.0123
1994	2.60699	87.0589	25.422
1995	2.52688	88.9802	24.6158
1996	2.72492	89.0432	25.3823
1997	2.50333	81.7708	26.5648
1998	2.6356	88.1838	27.1106
1999	2.84447	89.1078	27.5382
2000	2.79203	90.4558	26.095
2001	2.82918	90.8749	25.8606
2002	2.67905	92.3446	26.4175
2003	2.76764	91.3866	26.3958
2004	2.63026	92.3168	26.7493
2005	2.6372	92.6081	26.5248
2006	2.81163	93.1862	28.2035
2007	2.86841	94.1752	28.383
2008	2.99777	90.8425	30.832
2009	2.90875	87.8106	31.7494

## Sheet: Figure 1bc
State name	year	% wheat irrigated area	Wheat yields (tons/ha)
BIHAR	1970	54.6341	0.969163
BIHAR	1971	53.3357	1.76763
BIHAR	1972	48.3638	1.2976
BIHAR	1973	58.9011	1.13062
BIHAR	1974	63.9347	1.35313
BIHAR	1975	69.8496	1.26658
BIHAR	1976	85.2537	1.49989
BIHAR	1977	81.5113	1.41787
BIHAR	1978	71.9114	1.3867
BIHAR	1979	71.9835	1.10771
BIHAR	1980	72.3804	1.31663
BIHAR	1981	74.1012	1.34004
BIHAR	1982	77.6989	1.42696
BIHAR	1983	77.3981	1.55178
BIHAR	1984	78.4615	1.61632
BIHAR	1985	78.8204	1.60017
BIHAR	1986	78.9824	1.55635
BIHAR	1987	79.9027	1.53866
BIHAR	1988	82.3791	1.68399
BIHAR	1989	82.499	1.6439
BIHAR	1990	84.4082	1.81186
BIHAR	1991	85.052	1.81093
BIHAR	1992	80.2835	1.74745
BIHAR	1993	81.6001	2.10485
BIHAR	1994	77.024	2.06391
BIHAR	1995	93.7571	1.83673
BIHAR	1996	88.0528	2.20297
BIHAR	1997		1.95624
BIHAR	1998	83.0989	2.09091
BIHAR	1999	84.0113	2.20406
BIHAR	2000	79.8806	2.13455
BIHAR	2001	82.6071	2.06011
BIHAR	2002	82.6465	1.89263
BIHAR	2003	82.7109	1.76365
BIHAR	2004	89.7854	1.61315
BIHAR	2005	82.3889	1.39977
BIHAR	2006	85.5798	2.001
BIHAR	2007	88.9886	2.30857
BIHAR	2008	89.0323	2.08567
BIHAR	2009	86.7087	2.05824
GUJARAT	1970	63.9481	1.50371
GUJARAT	1971	71.6409	1.55861
GUJARAT	1972	83.548	1.4636
GUJARAT	1973	60.8962	1.55448
GUJARAT	1974	86.2916	1.75587
GUJARAT	1975	64.3035	1.62746
GUJARAT	1976	64.7489	1.43482
GUJARAT	1977	71.0611	1.71829
GUJARAT	1978	63.1802	1.90983
GUJARAT	1979	76.5241	1.87727
GUJARAT	1980	69.3218	1.97471
GUJARAT	1981	78.4484	2.20019
GUJARAT	1982	85.6101	2.40103
GUJARAT	1983	80.367	2.19404
GUJARAT	1984	79.8398	2.08714
GUJARAT	1985	73.1455	1.83755
GUJARAT	1986	83.9395	2.11554
GUJARAT	1987	100	1.80072
GUJARAT	1988	80.5641	2.33092
GUJARAT	1989	76.4174	1.7792
GUJARAT	1990	79.2837	2.12814
GUJARAT	1991	80.6044	2.17254
GUJARAT	1992	82.8046	2.18417
GUJARAT	1993	81.7754	1.96239
GUJARAT	1994	79.8013	2.57075
GUJARAT	1995	72.3818	2.08142
GUJARAT	1996	81.3081	2.34811
GUJARAT	1997	81.6631	2.25849
GUJARAT	1998	84.0738	2.36565
GUJARAT	1999	81.6638	2.08589
GUJARAT	2000	91.3287	2.1986
GUJARAT	2001	89.0749	2.34562
GUJARAT	2002	84.1512	1.95072
GUJARAT	2003	82.0519	2.6032
GUJARAT	2004	86.3084	2.30449
GUJARAT	2005	94.4923	2.70051
GUJARAT	2006	89.3221	2.60326
GUJARAT	2007	89.3241	3.01256
GUJARAT	2008		2.37548
GUJARAT	2009		2.67802
HARYANA	1970	76.7674	2.06129
HARYANA	1971	78.9994	2.00534
HARYANA	1972	79.6396	1.7455
HARYANA	1973	81.8182	1.55246
HARYANA	1974	83.9803	1.75199
HARYANA	1975	84.1509	1.98541
HARYANA	1976	89.2431	2.02387
HARYANA	1977	88.8056	2.11099
HARYANA	1978	89.0996	2.30629
HARYANA	1979	94.8742	2.23182
HARYANA	1980	93.1216	2.35946
HARYANA	1981	92.971	2.35708
HARYANA	1982	94.2674	2.52616
HARYANA	1983	94.1485	2.49916
HARYANA	1984	95.6221	2.59272
HARYANA	1985	95.5386	3.09417
HARYANA	1986	96.3692	2.8367
HARYANA	1987	97.9954	2.8082
HARYANA	1988	96.7418	3.40604
HARYANA	1989	80.752	3.19097
HARYANA	1990	97.5623	3.47873
HARYANA	1991	98.1282	3.5973
HARYANA	1992	97.8914	3.62025
HARYANA	1993	98.2138	3.62007
HARYANA	1994	98.3721	3.67548
HARYANA	1995	98.3665	3.69876
HARYANA	1996	98.3138	3.88
HARYANA	1997	98.2985	3.6597
HARYANA	1998	98.1517	3.9159
HARYANA	1999	98.7659	4.16577
HARYANA	2000	99.0956	4.10608
HARYANA	2001	99.1448	4.10322
HARYANA	2002	99.1183	4.05275
HARYANA	2003	99.0079	3.93625
HARYANA	2004	99.0871	3.90341
HARYANA	2005	99.0142	3.84462
HARYANA	2006	99.1124	4.23163
HARYANA	2007	99.4839	4.15817
HARYANA	2008	99.285	4.61489
HARYANA	2009	99.4493	4.21594
MADHYAPRADESH	1970	15.3065	0.762238
MADHYAPRADESH	1971	17.7453	0.865546
MADHYAPRADESH	1972	21.0158	0.697774
MADHYAPRADESH	1973	20.7412	0.777901
MADHYAPRADESH	1974	21.9314	0.845972
MADHYAPRADESH	1975	23.3397	0.81771
MADHYAPRADESH	1976	25.9849	0.744745
MADHYAPRADESH	1977	25.2919	0.862518
MADHYAPRADESH	1978	25.7546	0.920137
MADHYAPRADESH	1979	25.4705	0.718854
MADHYAPRADESH	1980	29.0752	0.938168
MADHYAPRADESH	1981	29.6595	1.00255
MADHYAPRADESH	1982	34.1792	1.0944
MADHYAPRADESH	1983	35.4886	1.13593
MADHYAPRADESH	1984	36.0678	1.05354
MADHYAPRADESH	1985	37.4612	1.14346
MADHYAPRADESH	1986	42.8537	1.1786
MADHYAPRADESH	1987	40.2715	1.21387
MADHYAPRADESH	1988	46.3896	1.28412
MADHYAPRADESH	1989	47.7342	1.19642
MADHYAPRADESH	1990	52.3736	1.52377
MADHYAPRADESH	1991	57.6302	1.45116
MADHYAPRADESH	1992	59.3922	1.42136
MADHYAPRADESH	1993	64.4368	1.63387
MADHYAPRADESH	1994	67.2686	1.73917
MADHYAPRADESH	1995	68.0842	1.6612
MADHYAPRADESH	1996	70.4149	1.70433
MADHYAPRADESH	1997	69.3008	1.57536
MADHYAPRADESH	1998	70.259	1.75369
MADHYAPRADESH	1999	73.8539	1.86314
MADHYAPRADESH	2000	70.1181	1.46325
MADHYAPRADESH	2001	70.3593	1.60892
MADHYAPRADESH	2002	72.1586	1.44832
MADHYAPRADESH	2003	76.9106	1.78389
MADHYAPRADESH	2004	78.5186	1.72717
MADHYAPRADESH	2005	77.9139	1.62133
MADHYAPRADESH	2006	81.5438	1.81803
MADHYAPRADESH	2007	83.5802	1.6332
MADHYAPRADESH	2008	83.5425	1.80074
MADHYAPRADESH	2009	84.287	1.96669
MAHARASHTRA	1970	33.9039	0.551108
MAHARASHTRA	1971	30.5223	0.506491
MAHARASHTRA	1972	34.9915	0.357103
MAHARASHTRA	1973	35.9495	0.584795
MAHARASHTRA	1974	39.1369	0.795821
MAHARASHTRA	1975	41.9347	1.02557
MAHARASHTRA	1976	44.3922	0.78082
MAHARASHTRA	1977	45.9368	0.832965
MAHARASHTRA	1978	48.8026	0.810872
MAHARASHTRA	1979	49.055	0.865979
MAHARASHTRA	1980	53.4272	0.864857
MAHARASHTRA	1981	53.6968	0.876241
MAHARASHTRA	1982	48.9588	0.785316
MAHARASHTRA	1983	43.8472	0.965264
MAHARASHTRA	1984	49.3324	0.866377
MAHARASHTRA	1985	55.4623	0.731027
MAHARASHTRA	1986	62.5829	0.727765
MAHARASHTRA	1987	47.1214	0.795369
MAHARASHTRA	1988	56.1206	1.1868
MAHARASHTRA	1989	61.2662	1.07744
MAHARASHTRA	1990	63.0899	1.04915
MAHARASHTRA	1991	76.7633	0.972252
MAHARASHTRA	1992	77.6012	1.1738
MAHARASHTRA	1993	68.9275	1.40151
MAHARASHTRA	1994	74.3446	1.44933
MAHARASHTRA	1995	75.7161	1.27932
MAHARASHTRA	1996	73.9957	1.46039
MAHARASHTRA	1997	87.0889	0.880175
MAHARASHTRA	1998	65.2264	1.29173
MAHARASHTRA	1999	59.0887	1.36887
MAHARASHTRA	2000	82.4715	1.25643
MAHARASHTRA	2001	82.5	1.3884
MAHARASHTRA	2002	73.8879	1.29495
MAHARASHTRA	2003	83.2105	1.17075
MAHARASHTRA	2004	85.7086	1.34485
MAHARASHTRA	2005	90.6518	1.3944
MAHARASHTRA	2006	92.8745	1.52015
MAHARASHTRA	2007	95.2426	1.89264
MAHARASHTRA	2008	96.7508	1.48405
MAHARASHTRA	2009		1.60978
PUNJAB	1970	84.7806	2.21698
PUNJAB	1971	85.2407	2.39764
PUNJAB	1972	88.3701	2.23202
PUNJAB	1973	87.9976	2.17258
PUNJAB	1974	88.4659	2.38576
PUNJAB	1975	89.459	2.36149
PUNJAB	1976	90.5399	2.38479
PUNJAB	1977	90.8331	2.53474
PUNJAB	1978	91.8962	2.70296
PUNJAB	1979	93.0924	2.79702
PUNJAB	1980	91.2873	2.73008
PUNJAB	1981	91.0387	2.93212
PUNJAB	1982	92.1562	3.00525
PUNJAB	1983	93.4848	3.01504
PUNJAB	1984	94.312	3.28908
PUNJAB	1985	94.7221	3.531
PUNJAB	1986	94.7538	2.96582
PUNJAB	1987	95.2751	3.53999
PUNJAB	1988	95.7605	3.66793
PUNJAB	1989	95.8782	3.59305
PUNJAB	1990	97.4839	3.71507
PUNJAB	1991	96.4968	3.8026
PUNJAB	1992	96.3905	3.77673
PUNJAB	1993	96.6017	4.0114
PUNJAB	1994	96.8539	4.09058
PUNJAB	1995	98.4443	3.87881
PUNJAB	1996	97.2896	4.23484
PUNJAB	1997	97.7704	3.86277
PUNJAB	1998	97.4893	4.32947
PUNJAB	1999	96.9392	4.69599
PUNJAB	2000	97.8169	4.56309
PUNJAB	2001	98.0556	4.53187
PUNJAB	2002	98.1215	4.2
PUNJAB	2003	98.1911	4.20703
PUNJAB	2004	97.9747	4.22149
PUNJAB	2005	98.2237	4.17907
PUNJAB	2006	98.2723	4.20998
PUNJAB	2007	98.5694	4.50688
PUNJAB	2008	98.5848	4.462
PUNJAB	2009	98.6349	4.30681
RAJASTHAN	1970	66.3495	1.31646
RAJASTHAN	1971	67.4634	1.25766
RAJASTHAN	1972	73.7573	1.26128
RAJASTHAN	1973	68.7266	1.06388
RAJASTHAN	1974	72.1351	1.2888
RAJASTHAN	1975	64.9086	1.29902
RAJASTHAN	1976	67.269	1.27996
RAJASTHAN	1977	73.0906	1.44574
RAJASTHAN	1978	77.6164	1.44395
RAJASTHAN	1979	79.3735	1.30942
RAJASTHAN	1980	85.2101	1.46428
RAJASTHAN	1981	79.0364	1.65865
RAJASTHAN	1982	83.0445	1.82836
RAJASTHAN	1983	82.21	1.59412
RAJASTHAN	1984	85.8073	1.62546
RAJASTHAN	1985	83.7666	2.20942
RAJASTHAN	1986	90.1997	1.84523
RAJASTHAN	1987	89.4984	1.87036
RAJASTHAN	1988	89.9135	2.23998
RAJASTHAN	1989	92.262	2.40211
RAJASTHAN	1990	89.6155	2.37499
RAJASTHAN	1991	94.1823	2.51702
RAJASTHAN	1992	91.8173	2.28708
RAJASTHAN	1993	94.7135	1.71855
RAJASTHAN	1994	94.6346	2.41731
RAJASTHAN	1995	94.5951	2.50122
RAJASTHAN	1996	96.2881	2.74099
RAJASTHAN	1997	94.71	2.50045
RAJASTHAN	1998	96.1878	2.48702
RAJASTHAN	1999	97.8454	2.54015
RAJASTHAN	2000	98.8466	2.4017
RAJASTHAN	2001	98.8628	2.79304
RAJASTHAN	2002	99.6599	2.70903
RAJASTHAN	2003	98.7528	2.79398
RAJASTHAN	2004	98.6572	2.83891
RAJASTHAN	2005	99.0374	2.76155
RAJASTHAN	2006	98.3452	3.02393
RAJASTHAN	2007	99.3411	2.74904
RAJASTHAN	2008	100	3.18647
RAJASTHAN	2009	100	3.12915
UTTARPRADESH	1970	72.1403	1.32701
UTTARPRADESH	1971	70.5401	1.26872
UTTARPRADESH	1972	72.7398	1.23362
UTTARPRADESH	1973	72.9699	0.985612
UTTARPRADESH	1974	77.9082	1.1726
UTTARPRADESH	1975	83.2725	1.35021
UTTARPRADESH	1976	83.0232	1.34626
UTTARPRADESH	1977	83.422	1.44665
UTTARPRADESH	1978	84.0875	1.56023
UTTARPRADESH	1979	81.302	1.29506
UTTARPRADESH	1980	83.0199	1.63977
UTTARPRADESH	1981	81.8225	1.6346
UTTARPRADESH	1982	83.976	1.84995
UTTARPRADESH	1983	83.2247	1.89036
UTTARPRADESH	1984	83.4798	1.86738
UTTARPRADESH	1985	86.1446	1.98704
UTTARPRADESH	1986	86.7047	1.93202
UTTARPRADESH	1987	87.5106	1.97872
UTTARPRADESH	1988	86.9143	2.23593
UTTARPRADESH	1989	82.5625	2.04175
UTTARPRADESH	1990	89.5051	2.17096
UTTARPRADESH	1991	90.3266	2.34379
UTTARPRADESH	1992	90.9849	2.22645
UTTARPRADESH	1993	91.7639	2.30595
UTTARPRADESH	1994	92.2031	2.50534
UTTARPRADESH	1995	92.5358	2.44455
UTTARPRADESH	1996	93.0846	2.66795
UTTARPRADESH	1997	92.2429	2.49475
UTTARPRADESH	1998	93.2469	2.51829
UTTARPRADESH	1999	93.8434	2.77297
UTTARPRADESH	2000	93.7942	2.6911
UTTARPRADESH	2001	95.1617	2.72215
UTTARPRADESH	2002	98.9821	2.57982
UTTARPRADESH	2003	94.9665	2.74069
UTTARPRADESH	2004	94.9772	2.45885
UTTARPRADESH	2005	95.7168	2.55339
UTTARPRADESH	2006	95.8563	2.71557
UTTARPRADESH	2007	96.1252	2.75449
UTTARPRADESH	2008	96.3283	2.95744
UTTARPRADESH	2009	96.8583	2.82683

## Sheet: Figure 2
Panel A	Predicted yields (tons/ha)				Panel B	% Yield change due to:
year	Full Model (Irrigation + Weather trends)	Absent Irrigation trends	Absent Weather trends		year	Irrigation	Weather	Both
1970	1.17048	1.17048	1.17048		1970	0	0	0
1971	1.23374	1.23024	1.21378		1971	0.284749	1.64471	1.93552
1972	1.0776	1.0545	1.1668		1972	2.19083	-7.64461	-5.54253
1973	1.02617	1.01267	1.01899		1973	1.33316	0.705062	2.05056
1974	1.17813	1.13856	1.22962		1974	3.47541	-4.18692	-0.842163
1975	1.27324	1.228	1.25001		1975	3.68449	1.85909	5.63718
1976	1.2152	1.16303	1.29167		1976	4.48631	-5.91991	-1.68729
1977	1.31435	1.25685	1.37709		1977	4.57524	-4.55581	-0.209607
1978	1.39022	1.331	1.41297		1978	4.44916	-1.61007	2.70053
1979	1.19815	1.15582	1.31492		1979	3.66264	-8.88071	-5.63277
1980	1.40363	1.34919	1.47977		1980	4.0353	-5.14501	-1.47271
1981	1.46692	1.41677	1.49195		1981	3.54003	-1.67768	1.82511
1982	1.57484	1.49789	1.66007		1982	5.13723	-5.13381	-0.319931
1983	1.63317	1.56118	1.58459		1983	4.61141	3.06577	7.93209
1984	1.59766	1.51814	1.6257		1984	5.23798	-1.72519	3.37111
1985	1.71618	1.61789	1.70332		1985	6.07561	0.755133	6.8317
1986	1.61738	1.51147	1.69243		1986	7.00733	-4.43447	2.20933
1987	1.68824	1.5706	1.87812		1987	7.49032	-10.1099	-3.43079
1988	1.90317	1.7727	1.91483		1988	7.35983	-0.609179	6.74699
1989	1.79755	1.67939	1.92425		1989	7.03553	-6.58446	0.0024604
1990	1.96989	1.8162	1.97856		1990	8.46244	-0.438063	8.04095
1991	2.01394	1.82843	2.10951		1991	10.1455	-4.5308	5.24029
1992	1.97969	1.803	2.04343		1992	9.79976	-3.11908	6.42902
1993	2.05932	1.86399	2.15299		1993	10.4792	-4.35098	5.60376
1994	2.24527	2.03002	2.27061		1994	10.6037	-1.11599	9.39868
1995	2.15616	1.94808	2.27186		1995	10.6817	-5.09267	5.03011
1996	2.35283	2.12404	2.36427		1996	10.7715	-0.484113	10.2658
1997	2.12177	1.92094	2.1067		1997	10.4547	0.715482	11.4865
1998	2.277	2.05993	2.33062		1998	10.5378	-2.30083	8.07739
1999	2.43239	2.1992	2.48296		1999	10.6035	-2.03662	8.22935
2000	2.21792	1.97872	2.48968		2000	12.0883	-10.9155	-0.234137
2001	2.31871	2.06721	2.50006		2001	12.1661	-7.25405	3.89734
2002	2.14629	1.89209	2.36843		2002	13.4353	-9.37917	2.96233
2003	2.26607	2.01565	2.30733		2003	12.4235	-1.78815	10.3344
2004	2.15629	1.91898	2.20298		2004	12.3663	-2.11941	10.0139
2005	2.15199	1.90648	2.26995		2005	12.8778	-5.19666	7.12218
2006	2.38659	2.11826	2.52429		2006	12.6676	-5.45478	6.55556
2007	2.33095	2.06452	2.42569		2007	12.9053	-3.90541	8.53714
2008	2.43592	2.14412	2.59919		2008	13.6093	-6.28149	6.88046
2009	2.55903	2.27286	2.6771		2009	12.5906	-4.41048	7.77956

## Sheet: Figure 3
state name	Effect of irrigation trends	Effect of temperature trends	Effect of precipitation trends	Effect of weather and irrigation
BIHAR	15.0115	-1.46591	-2.97797	10.5677
GUJARAT	6.15213	-12.2165	-0.409708	-6.47413
HARYANA	8.58098	-0.879727	-1.23201	6.46924
MADHYAPRADESH	29.1783	-6.37035	-3.24416	19.5638
MAHARASHTRA	21.9963	-9.69096	1.00063	13.3059
PUNJAB	7.18902	0.406453	-1.23794	6.35753
RAJASTHAN	13.7229	-5.94084	-1.26363	6.51846
UTTARPRADESH	5.55949	-1.1073	-2.13088	2.32131
